# Supplementary material for: Mineral Acid Co-Extraction in Reactive Extraction of Lactic Acid Using a Thymol-Menthol Deep Eutectic Solvent as a Green Modifier
Source: Molecules. 2024 Apr 11;29(8):1722. doi: 10.3390/molecules29081722 (PMC11052331; doi:10.3390/molecules29081722)
Supplement: Supplementary file 1 [file molecules-29-01722-s001.zip]

Archive with 1 entries (1 files):
- molecules-2951464-supplementary.pdf
